# Supplementary material for: The Increasing Prevalence of Autism Spectrum Disorder in the U.S. and Its Implications for Pediatric Micronutrient Status: A Narrative Review of Case Reports and Series
Source: Nutrients. 2025 Mar 12;17(6):990. doi: 10.3390/nu17060990 (PMC11945165; doi:10.3390/nu17060990)
Supplement: Supplementary file 1 [file nutrients-17-00990-s001.zip]

Archive with 1 entries (1 files):
- nutrients-3509572-supplementary.pdf
